# Supplementary material for: Detection of duo-schistosome infection from filtered urine samples from school children in Zambia after MDA
Source: PLoS One. 2017 Dec 11;12(12):e0189400. doi: 10.1371/journal.pone.0189400 (PMC5724860; doi:10.1371/journal.pone.0189400)
Supplement: S1 Data — (XLSX) [file pone.0189400.s001.xlsx]

## Sheet: Thrasher data_Year 1_PCR_2016_a
Sl No.	Sample #	Sex	Age	Hematuria	Urine filtration	Kato-Katz	S. mansoni_PCR	S. haematobium_PCR	Age group
1	2	F	9	0	0	0	1	1	A
2	3	F	9	0	0	0	0	1	A
3	13	F	9	0	0	0	0	1	A
4	14	F	9	0	0	0	1	0	A
5	15	F	9	0	0	0	0	1	A
6	50	F	9	0	0	0	1	1	A
7	54	M	9	0	0	0	1	1	A
8	58	F	9	0	0	0	1	1	A
9	86	F	9	0	0	0	1	0	A
10	27	F	8	0	0	0	0	0	A
11	51	F	7	0	0	0	1	1	A
12	1	M	15	0	0	0	1	1	B
13	36	M	15	0	0	0	1	1	B
14	71	M	15	0	0	0	1	1	B
15	4	F	14	0	0	0	1	0	B
16	19	M	14	0	0	0	1	0	B
17	37	F	14	0	0	0	1	1	B
18	44	M	14	0	0	0	1	0	B
19	96	M	14	0	0	0	1	1	B
20	95	F	14	0	0	0	1	1	B
21	138	M	14	0	0	0	1	0	B
22	6	F	13	0	0	0	1	1	B
23	18	M	13	0	0	0	1	0	B
24	20	M	13	0	0	0	1	0	B
25	32	F	13	0	0	0	1	1	B
26	40	M	13	0	0	0	1	1	B
27	41	M	13	0	0	0	1	1	B
28	45	M	13	0	0	0	1	1	B
29	48	F	13	0	0	1	1	1	B
30	55	F	13	0	0	0	1	1	B
31	61	F	13	0	0	0	1	1	B
32	80	F	13	0	0	0	1	1	B
33	87	F	13	0	0	0	1	1	B
34	89	F	13	0	0	0	1	1	B
35	97	M	13	0	0	0	1	1	B
36	100	F	13	1	0	0	1	1	B
37	111	M	13	0	0	1	1	1	B
38	113	M	13	0	0	0	1	1	B
39	122	M	13	0	0	0	1	1	B
40	129	F	13	0	0	0	1	1	B
41	130	M	13	1	1	0	1	1	B
42	133	F	13	1	1	1	1	1	B
43	5	F	13	1	0	0	0	1	B
44	26	M	13	0	0	0	1	1	B
45	77	M	13	1	0	0	1	1	B
46	136	F	13	0	0	0	0	0	B
47	21	M	12	0	0	0	1	1	A
48	23	M	12	0	0	0	0	0	A
49	33	M	12	1	1	1	1	1	A
50	38	F	12	0	0	0	1	1	A
51	42	F	12	1	0	0	1	1	A
52	43	F	12	0	0	0	1	1	A
53	81	F	12	0	0	0	1	1	A
54	82	M	12	0	0	0	1	0	A
55	88	M	12	0	0	0	0	0	A
56	90	F	12	0	0	0	1	0	A
57	101	F	12	0	0	0	1	1	A
58	103	F	12	0	0	0	1	1	A
59	109	M	12	0	0	0	0	0	A
60	118	M	12	1	1	0	0	1	A
61	119	M	12	0	0	0	1	1	A
62	125	M	12	0	0	0	1	1	A
63	126	M	12	0	0	0	1	1	A
64	127	M	12	0	0	0	1	1	A
65	128	M	12	0	0	0	1	1	A
66	135	F	12	1	1	0	1	1	A
67	25	F	12	0	0	1	1	0	A
68	75	F	12	0	0	0	1	1	A
69	78	F	12	0	0	1	1	0	A
70	16	F	11	0	0	0	1	0	A
71	17	M	11	0	0	0	0	0	A
72	39	F	11	0	0	0	1	1	A
73	46	M	11	0	0	0	1	1	A
74	47	M	11	0	0	0	1	1	A
75	56	F	11	0	0	0	1	1	A
76	74	M	11	0	0	0	1	1	A
77	83	F	11	0	0	0	0	0	A
78	84	F	11	0	0	0	1	1	A
79	104	F	11	0	0	1	1	1	A
80	106	F	11	0	0	0	1	1	A
81	110	F	11	0	0	0	0	0	A
82	112	M	11	0	0	1	1	1	A
83	114	F	11	0	0	0	0	1	A
84	115	M	11	0	0	0	0	1	A
85	120	M	11	0	0	0	1	1	A
86	124	M	11	0	0	0	1	1	A
87	131	F	11	0	0	0	1	1	A
88	140	F	11	0	0	0	1	1	A
89	143	F	11	0	0	0	0	0	A
90	22	M	11	0	0	0	1	1	A
91	76	F	11	0	0	0	1	0	A
92	94	F	11	0	0	0	1	1	A
93	99	M	11	0	0	0	1	0	A
94	137	F	11	0	0	1	1	0	A
95	139	F	11	0	0	0	0	1	A
96	8	M	10	0	0	0	0	1	A
97	72	M	10	0	0	0	1	1	A
98	105	F	10	0	0	0	1	0	A
99	116	M	10	0	0	0	0	1	A
100	117	M	10	0	0	0	0	1	A
101	123	F	10	0	0	0	0	1	A
102	132	F	10	0	0	0	1	1	A
103	141	F	10	0	0	0	1	1	A
104	9	M	10	0	0	0	1	1	A
105	10	M	10	0	0	0	0	1	A
106	12	F	10	1	0	0	1	1	A
107	79	M	10	0	0	0	0	0	A
108	85	M	10	0	0	0	0	0	A
109	91	F	10	0	0	0	0	1	A
110	92	F	10	1	1	0	1	1	A
111	121			0	0	0	1	1	A
